# Supplementary material for: A Pilot Study to Improve Cognitive Performance and Pupil Responses in Mild Cognitive Impaired Patients Using Gaze-Controlled Gaming
Source: Vision (Basel). 2024 Apr 24;8(2):25. doi: 10.3390/vision8020025 (PMC11130921; doi:10.3390/vision8020025)
Supplement: Supplementary file 1 [file vision-08-00025-s001.zip]

Archive with 1 entries (1 files):
- vision-2752027-supplementary.pdf
